# Supplementary material for: Structural characteristics and evolutionary trajectories of knowledge recombination in the field of AI-driven drug discovery
Source: Sci Rep. 2026 Apr 27;16:19296. doi: 10.1038/s41598-026-50574-3 (PMC13284203; doi:10.1038/s41598-026-50574-3)
Supplement: Supplementary file 1 — Appendix A-Symmetric raw co-occurrence frequency matrix [file 41598_2026_50574_MOESM1_ESM.xlsx]

## Sheet: Sheet1
	A01N	A23L	A61J	A61K	A61P	A61Q	B01D	B01F	B82B	B82Y	C07C	C07D	C07F	C07H	C07K	C12M	C12N	C12P	C12Q	C12R	C40B	G01N	G01Q	G02B	G06F	G06K	G06N	G06Q	G06T	G06V	G09B	G16B	G16C	G16H	H03M	H04L	H04N
A01N	2	0	0	0	0	0	0	0	0	0	0	0	0	0	0	0	0	0	0	0	0	0	0	0	0	0	0	0	0	0	0	0	0	0	0	0	0
A23L	0	5	0	5	5	0	0	0	0	0	0	0	0	0	2	0	5	0	0	1	0	0	0	0	0	0	0	0	0	0	0	0	0	0	0	0	0
A61J	0	0	1	1	0	0	0	0	0	0	0	0	0	0	0	0	0	0	0	0	0	0	0	0	0	0	0	0	0	0	0	0	0	0	0	0	0
A61K	0	5	1	159	144	2	0	0	0	1	12	68	6	6	12	0	23	0	3	5	0	0	0	0	0	0	0	0	0	0	0	2	0	0	0	0	0
A61P	0	5	0	144	145	2	0	0	0	1	2	62	6	6	12	0	22	0	3	5	0	0	0	0	0	0	0	0	0	0	0	2	0	0	0	0	0
A61Q	0	0	0	2	2	2	0	0	0	0	0	0	0	0	2	0	0	0	0	0	0	0	0	0	0	0	0	0	0	0	0	0	0	0	0	0	0
B01D	0	0	0	0	0	0	2	0	0	0	0	0	0	0	1	0	0	0	0	0	0	1	0	0	0	0	0	0	0	0	0	0	0	0	0	0	0
B01F	0	0	0	0	0	0	0	1	0	1	0	0	0	0	0	0	0	0	0	0	0	0	0	0	0	0	0	0	0	0	0	0	0	0	0	0	0
B82B	0	0	0	0	0	0	0	0	1	0	0	0	0	0	0	0	0	0	0	0	0	0	0	0	0	0	0	0	0	0	0	0	1	0	0	0	0
B82Y	0	0	0	1	1	0	0	1	0	2	0	0	0	0	0	0	1	0	0	0	0	0	0	0	0	0	0	0	0	0	0	0	0	0	0	0	0
C07C	0	0	0	12	2	0	0	0	0	0	12	6	0	0	0	0	0	0	0	0	0	0	0	0	0	0	0	0	0	0	0	0	0	0	0	0	0
C07D	0	0	0	68	62	0	0	0	0	0	6	87	5	0	0	0	0	0	0	0	0	0	0	0	0	0	0	0	0	0	0	0	0	0	0	0	0
C07F	0	0	0	6	6	0	0	0	0	0	0	5	6	0	0	0	0	0	0	0	0	0	0	0	0	0	0	0	0	0	0	0	0	0	0	0	0
C07H	0	0	0	6	6	0	0	0	0	0	0	0	0	10	0	0	1	0	0	0	4	0	0	0	0	0	0	0	0	0	0	0	0	0	0	0	0
C07K	0	2	0	12	12	2	1	0	0	0	0	0	0	0	17	0	7	1	1	1	0	3	0	0	0	0	0	0	0	0	0	1	0	0	0	0	0
C12M	0	0	0	0	0	0	0	0	0	0	0	0	0	0	0	1	1	0	0	0	0	0	0	0	0	0	0	0	0	0	0	0	0	0	0	0	0
C12N	0	5	0	23	22	0	0	0	0	1	0	0	0	1	7	1	43	3	8	10	0	1	0	0	0	0	0	0	0	0	0	2	0	0	0	0	0
C12P	0	0	0	0	0	0	0	0	0	0	0	0	0	0	1	0	3	3	0	2	0	0	0	0	0	0	0	0	0	0	0	0	0	0	0	0	0
C12Q	0	0	0	3	3	0	0	0	0	0	0	0	0	0	1	0	8	0	23	1	0	3	0	0	0	0	0	0	0	0	0	6	0	0	0	0	0
C12R	0	1	0	5	5	0	0	0	0	0	0	0	0	0	1	0	10	2	1	10	0	0	0	0	0	0	0	0	0	0	0	1	0	0	0	0	0
C40B	0	0	0	0	0	0	0	0	0	0	0	0	0	4	0	0	0	0	0	0	5	1	0	0	0	0	0	0	0	0	0	0	0	0	0	0	0
G01N	0	0	0	0	0	0	1	0	0	0	0	0	0	0	3	0	1	0	3	0	1	25	0	1	2	1	2	0	1	0	0	2	0	0	0	0	0
G01Q	0	0	0	0	0	0	0	0	0	0	0	0	0	0	0	0	0	0	0	0	0	0	1	0	0	0	0	0	0	0	0	0	0	0	0	0	0
G02B	0	0	0	0	0	0	0	0	0	0	0	0	0	0	0	0	0	0	0	0	0	1	0	2	1	0	0	0	1	0	0	0	0	0	0	0	0
G06F	0	0	0	0	0	0	0	0	0	0	0	0	0	0	0	0	0	0	0	0	0	2	0	1	71	0	14	3	3	0	1	16	24	2	0	5	0
G06K	0	0	0	0	0	0	0	0	0	0	0	0	0	0	0	0	0	0	0	0	0	1	0	0	0	7	3	1	0	0	0	5	1	2	0	0	0
G06N	0	0	0	0	0	0	0	0	0	0	0	0	0	0	0	0	0	0	0	0	0	2	0	0	14	3	63	2	0	4	0	28	28	5	0	1	0
G06Q	0	0	0	0	0	0	0	0	0	0	0	0	0	0	0	0	0	0	0	0	0	0	0	0	3	1	2	6	0	0	0	1	1	1	0	0	0
G06T	0	0	0	0	0	0	0	0	0	0	0	0	0	0	0	0	0	0	0	0	0	1	0	1	3	0	0	0	7	1	1	0	2	0	0	0	0
G06V	0	0	0	0	0	0	0	0	0	0	0	0	0	0	0	0	0	0	0	0	0	0	0	0	0	0	4	0	1	9	0	0	2	0	0	0	1
G09B	0	0	0	0	0	0	0	0	0	0	0	0	0	0	0	0	0	0	0	0	0	0	0	0	1	0	0	0	1	0	2	0	0	0	0	0	0
G16B	0	0	0	2	2	0	0	0	0	0	0	0	0	0	1	0	2	0	6	1	0	2	0	0	16	5	28	1	0	0	0	107	15	5	1	1	0
G16C	0	0	0	0	0	0	0	0	1	0	0	0	0	0	0	0	0	0	0	0	0	0	0	0	24	1	28	1	2	2	0	15	118	1	0	3	0
G16H	0	0	0	0	0	0	0	0	0	0	0	0	0	0	0	0	0	0	0	0	0	0	0	0	2	2	5	1	0	0	0	5	1	8	0	0	0
H03M	0	0	0	0	0	0	0	0	0	0	0	0	0	0	0	0	0	0	0	0	0	0	0	0	0	0	0	0	0	0	0	1	0	0	1	0	0
H04L	0	0	0	0	0	0	0	0	0	0	0	0	0	0	0	0	0	0	0	0	0	0	0	0	5	0	1	0	0	0	0	1	3	0	0	6	0
H04N	0	0	0	0	0	0	0	0	0	0	0	0	0	0	0	0	0	0	0	0	0	0	0	0	0	0	0	0	0	1	0	0	0	0	0	0	1
