# Supplementary material for: Structural characteristics and evolutionary trajectories of knowledge recombination in the field of AI-driven drug discovery
Source: Sci Rep. 2026 Apr 27;16:19296. doi: 10.1038/s41598-026-50574-3 (PMC13284203; doi:10.1038/s41598-026-50574-3)
Supplement: Supplementary file 2 — Appendix B-The complete Jaccard similarity matrix is provided [file 41598_2026_50574_MOESM2_ESM.xlsx]

## Sheet: Sheet1
	A01N	A23L	A61J	A61K	A61P	A61Q	B01D	B01F	B82B	B82Y	C07C	C07D	C07F	C07H	C07K	C12M	C12N	C12P	C12Q	C12R	C40B	G01N	G01Q	G02B	G06F	G06K	G06N	G06Q	G06T	G06V	G09B	G16B	G16C	G16H	H03M	H04L	H04N
A01N	1	0	0	0	0	0	0	0	0	0	0	0	0	0	0	0	0	0	0	0	0	0	0	0	0	0	0	0	0	0	0	0	0	0	0	0	0
A23L	0	1	0	0.0314465	0.0344828	0	0	0	0	0	0	0	0	0	0.1	0	0.116279	0	0	0.0714286	0	0	0	0	0	0	0	0	0	0	0	0	0	0	0	0	0
A61J	0	0	1	0.00628931	0	0	0	0	0	0	0	0	0	0	0	0	0	0	0	0	0	0	0	0	0	0	0	0	0	0	0	0	0	0	0	0	0
A61K	0	0.0314465	0.00628931	1	0.9	0.0125786	0	0	0	0.00625	0.0754717	0.382022	0.0377358	0.0368098	0.0731707	0	0.128492	0	0.0167598	0.0304878	0	0	0	0	0	0	0	0	0	0	0	0.00757576	0	0	0	0	0
A61P	0	0.0344828	0	0.9	1	0.0137931	0	0	0	0.00684932	0.0129032	0.364706	0.0413793	0.0402685	0.08	0	0.13253	0	0.0181818	0.0333333	0	0	0	0	0	0	0	0	0	0	0	0.008	0	0	0	0	0
A61Q	0	0	0	0.0125786	0.0137931	1	0	0	0	0	0	0	0	0	0.117647	0	0	0	0	0	0	0	0	0	0	0	0	0	0	0	0	0	0	0	0	0	0
B01D	0	0	0	0	0	0	1	0	0	0	0	0	0	0	0.0555556	0	0	0	0	0	0	0.0384615	0	0	0	0	0	0	0	0	0	0	0	0	0	0	0
B01F	0	0	0	0	0	0	0	1	0	0.5	0	0	0	0	0	0	0	0	0	0	0	0	0	0	0	0	0	0	0	0	0	0	0	0	0	0	0
B82B	0	0	0	0	0	0	0	0	1	0	0	0	0	0	0	0	0	0	0	0	0	0	0	0	0	0	0	0	0	0	0	0	0.00847458	0	0	0	0
B82Y	0	0	0	0.00625	0.00684932	0	0	0.5	0	1	0	0	0	0	0	0	0.0227273	0	0	0	0	0	0	0	0	0	0	0	0	0	0	0	0	0	0	0	0
C07C	0	0	0	0.0754717	0.0129032	0	0	0	0	0	1	0.0645161	0	0	0	0	0	0	0	0	0	0	0	0	0	0	0	0	0	0	0	0	0	0	0	0	0
C07D	0	0	0	0.382022	0.364706	0	0	0	0	0	0.0645161	1	0.0568182	0	0	0	0	0	0	0	0	0	0	0	0	0	0	0	0	0	0	0	0	0	0	0	0
C07F	0	0	0	0.0377358	0.0413793	0	0	0	0	0	0	0.0568182	1	0	0	0	0	0	0	0	0	0	0	0	0	0	0	0	0	0	0	0	0	0	0	0	0
C07H	0	0	0	0.0368098	0.0402685	0	0	0	0	0	0	0	0	1	0	0	0.0192308	0	0	0	0.363636	0	0	0	0	0	0	0	0	0	0	0	0	0	0	0	0
C07K	0	0.1	0	0.0731707	0.08	0.117647	0.0555556	0	0	0	0	0	0	0	1	0	0.132075	0.0526316	0.025641	0.0384615	0	0.0769231	0	0	0	0	0	0	0	0	0	0.00813008	0	0	0	0	0
C12M	0	0	0	0	0	0	0	0	0	0	0	0	0	0	0	1	0.0232558	0	0	0	0	0	0	0	0	0	0	0	0	0	0	0	0	0	0	0	0
C12N	0	0.116279	0	0.128492	0.13253	0	0	0	0	0.0227273	0	0	0	0.0192308	0.132075	0.0232558	1	0.0697674	0.137931	0.232558	0	0.0149254	0	0	0	0	0	0	0	0	0	0.0135135	0	0	0	0	0
C12P	0	0	0	0	0	0	0	0	0	0	0	0	0	0	0.0526316	0	0.0697674	1	0	0.181818	0	0	0	0	0	0	0	0	0	0	0	0	0	0	0	0	0
C12Q	0	0	0	0.0167598	0.0181818	0	0	0	0	0	0	0	0	0	0.025641	0	0.137931	0	1	0.03125	0	0.0666667	0	0	0	0	0	0	0	0	0	0.0483871	0	0	0	0	0
C12R	0	0.0714286	0	0.0304878	0.0333333	0	0	0	0	0	0	0	0	0	0.0384615	0	0.232558	0.181818	0.03125	1	0	0	0	0	0	0	0	0	0	0	0	0.00862069	0	0	0	0	0
C40B	0	0	0	0	0	0	0	0	0	0	0	0	0	0.363636	0	0	0	0	0	0	1	0.0344828	0	0	0	0	0	0	0	0	0	0	0	0	0	0	0
G01N	0	0	0	0	0	0	0.0384615	0	0	0	0	0	0	0	0.0769231	0	0.0149254	0	0.0666667	0	0.0344828	1	0	0.0384615	0.0212766	0.0322581	0.0232558	0	0.0322581	0	0	0.0153846	0	0	0	0	0
G01Q	0	0	0	0	0	0	0	0	0	0	0	0	0	0	0	0	0	0	0	0	0	0	1	0	0	0	0	0	0	0	0	0	0	0	0	0	0
G02B	0	0	0	0	0	0	0	0	0	0	0	0	0	0	0	0	0	0	0	0	0	0.0384615	0	1	0.0138889	0	0	0	0.125	0	0	0	0	0	0	0	0
G06F	0	0	0	0	0	0	0	0	0	0	0	0	0	0	0	0	0	0	0	0	0	0.0212766	0	0.0138889	1	0	0.116667	0.0405405	0.04	0	0.0138889	0.0987654	0.145455	0.025974	0	0.0694444	0
G06K	0	0	0	0	0	0	0	0	0	0	0	0	0	0	0	0	0	0	0	0	0	0.0322581	0	0	0	1	0.0447761	0.0833333	0	0	0	0.0458716	0.00806452	0.153846	0	0	0
G06N	0	0	0	0	0	0	0	0	0	0	0	0	0	0	0	0	0	0	0	0	0	0.0232558	0	0	0.116667	0.0447761	1	0.0298507	0	0.0588235	0	0.197183	0.183007	0.0757576	0	0.0147059	0
G06Q	0	0	0	0	0	0	0	0	0	0	0	0	0	0	0	0	0	0	0	0	0	0	0	0	0.0405405	0.0833333	0.0298507	1	0	0	0	0.00892857	0.00813008	0.0769231	0	0	0
G06T	0	0	0	0	0	0	0	0	0	0	0	0	0	0	0	0	0	0	0	0	0	0.0322581	0	0.125	0.04	0	0	0	1	0.0666667	0.125	0	0.0162602	0	0	0	0
G06V	0	0	0	0	0	0	0	0	0	0	0	0	0	0	0	0	0	0	0	0	0	0	0	0	0	0	0.0588235	0	0.0666667	1	0	0	0.016	0	0	0	0.111111
G09B	0	0	0	0	0	0	0	0	0	0	0	0	0	0	0	0	0	0	0	0	0	0	0	0	0.0138889	0	0	0	0.125	0	1	0	0	0	0	0	0
G16B	0	0	0	0.00757576	0.008	0	0	0	0	0	0	0	0	0	0.00813008	0	0.0135135	0	0.0483871	0.00862069	0	0.0153846	0	0	0.0987654	0.0458716	0.197183	0.00892857	0	0	0	1	0.0714286	0.0454545	0.00934579	0.00892857	0
G16C	0	0	0	0	0	0	0	0	0.00847458	0	0	0	0	0	0	0	0	0	0	0	0	0	0	0	0.145455	0.00806452	0.183007	0.00813008	0.0162602	0.016	0	0.0714286	1	0.008	0	0.0247934	0
G16H	0	0	0	0	0	0	0	0	0	0	0	0	0	0	0	0	0	0	0	0	0	0	0	0	0.025974	0.153846	0.0757576	0.0769231	0	0	0	0.0454545	0.008	1	0	0	0
H03M	0	0	0	0	0	0	0	0	0	0	0	0	0	0	0	0	0	0	0	0	0	0	0	0	0	0	0	0	0	0	0	0.00934579	0	0	1	0	0
H04L	0	0	0	0	0	0	0	0	0	0	0	0	0	0	0	0	0	0	0	0	0	0	0	0	0.0694444	0	0.0147059	0	0	0	0	0.00892857	0.0247934	0	0	1	0
H04N	0	0	0	0	0	0	0	0	0	0	0	0	0	0	0	0	0	0	0	0	0	0	0	0	0	0	0	0	0	0.111111	0	0	0	0	0	0	1
